# Supplementary material for: Proteomic Analysis of HCC-1954 and MCF-7 Cell Lines Highlights Crosstalk between αv and β1 Integrins, E-Cadherin and HER-2
Source: Int J Mol Sci. 2022 Sep 5;23(17):10194. doi: 10.3390/ijms231710194 (PMC9456615; doi:10.3390/ijms231710194)
Supplement: Supplementary file 1 [file ijms-23-10194-s001.zip]

Archive with 3 entries (3 files):
- suplementary Table 2 IJMS 02082022.xlsx
- Supplementary File 1_02082022_Pereira D de A et al.pdf
- Supplementary File 2_Pereira D de A et al..pdf
